# Supplementary material for: Single-Cell RNA Sequencing Reveals Extensive Heterogeneity and Unique Gene Trajectories in Non-Transformed and Transformed Human Lung Epithelial Cells: Insights into the Role of LncRNAs in Tumor Heterogeneity
Source: Int J Mol Sci. 2025 Feb 16;26(4):1690. doi: 10.3390/ijms26041690 (PMC11855061; doi:10.3390/ijms26041690)
Supplement: Supplementary file 1 [file ijms-26-01690-s001.zip]

Archive with 1 entries (1 files):
- ijms-3469463-supplementary.pdf
